# Supplementary material for: Highly Effective Removal of Ofloxacin from Water with Copper-Doped ZIF-8
Source: Molecules. 2022 Jul 5;27(13):4312. doi: 10.3390/molecules27134312 (PMC9268637; doi:10.3390/molecules27134312)
Supplement: Supplementary file 1 [file molecules-27-04312-s001.zip]

Archive with 1 entries (1 files):
- molecules-1787039 Supplementary.pdf
